# Supplementary material for: Geometric regularity in webs of non‐orb‐weaving spiders
Source: Ecol Evol. 2023 Mar 16;13(3):e9839. doi: 10.1002/ece3.9839 (PMC10019946; doi:10.1002/ece3.9839)
Supplement: Supplementary file 2 — Supporting information S2 Supplementary material 2 [file ECE3-13-e9839-s002.xlsx]

## Sheet: Table_S1
Clade	Family	Genus	Species	Terminal in tree	general	parallel	radial	source	notes	Species with sequence data	H3	COI	28S	18S	16S	12S	Chimaera notes
1. Mesothelae	Liphistiidae	Liphistius	desultor	Liphistiidae_Liphistius_desultor	1	0	1	Haupt, J. (2003). The Mesothelae -- a monograph of an exceptional group of spiders (Aaneae: Mesothelae): (Morphology, behaviour, ecology, taxonomy, distribution and phylogeny). Zoologica 154: 1-102; Wolff, J. O., & Gorb, S. N. (2016). Attachment Structures and Adhesive Secretions in Arachnids. Springer.; Xu, X., Liu, F. X., Chen, J., Ono, H., Li, D. Q. & Kuntner, M. (2015a). A genus-level taxonom…	radial lines from burrow	Liphistius bicoloripes			KY017162	KY016520	KY015942	KY015459
2. Mygalomorphae	Dipluridae	Linothele	macrothelifera	Dipluridae_Linothele_macrothelifera	0	0	0	Eberhard, W. G., & Hazzi, N. A. (2013). Web construction of Linothele macrothelifera (Araneae: Dipluridae). The Journal of Arachnology, 41(1), 70-75.	irregular	Linothele sp. ZSM-A 2017/0069 Bolivia	MG273544		MG273624	MG273579		MG273475
2. Mygalomorphae	Atypidae	Atypus	affinis	Atypidae_Atypus_affinis	0	0	0	Bellmann, H. (2010). Der Kosmos Spinnenfuhrer. Franck-Kosmos, Stuttgart, 429 pp.; Pétillon, J., Deruytter, D., Decae, A., Renault, D., & Bonte, D. (2012). Habitat use, but not dispersal limitation, as the mechanism behind the aggregated population structure of the mygalomorph species Atypus affinis. Animal Biology, 62(2), 181-192.	silk-lined burrow with burrow lining extending above the ground forming a tube (12-17 cm long), this tube is camouflaged with debris, spider sits upside-down in tube at night and grasps prey walking over the silk and pulls it inside the tube; Pétillon: "web-lined burrow with only a small part of the web extending above ground"	Atypus affinis		KY017595	KY016939	KY016328	KY015750	KY015315
3. Synspermiata, Filistatidae, Hypochilidae	Diguetidae	Diguetia	albolineata	Diguetidae_Diguetia_albolineata	0	0	0	Eberhard, W. (1967). Attack behavior of diguetid spiders and the origin of prey wrapping in spiders. Psyche, 74(2), 173-181.	irregular platform	Diguetia canities		EF537081	EU817717	KY016432
3. Synspermiata, Filistatidae, Hypochilidae	Drymusidae	Drymusa	serrana	Drymusidae_Drymusa_serrana	0	0	0	Labarque, F. M. (2007). Description of the female of Drymusa serrana Goloboff & Ramírez, 1991 (Araneae: Drymusidae) with notes on its biology. Zootaxa, 1580(1), 27-33.		Drymusa rengan	KY018211	KY017703	KY017063	KY016436	KY015850	KY015392
3. Synspermiata, Filistatidae, Hypochilidae	Filistatidae	Kukulcania	hibernalis	Filistatidae_Kukulcania_hibernalis	1	0	1	Eberhard 2020	radial lines, regularly disposed in early webs. See also Filistata insidiatrix in Griswold, C. E., Ramirez, M. J., Coddington, J. A., & Platnick, N. I. (2005). Atlas of phylogenetic data for entelegyne spiders (Araneae: Araneomorphae: Entelegynae) with comments on their phylogeny. Proceedings of the California Academy of Sciences.	Kukulcania hibernalis	JX240303	JX240233	JX240273	JX240253	AY560684	AY560726
3. Synspermiata, Filistatidae, Hypochilidae	Filistatidae	Pikelinia	mendensis	Filistatidae_Pikelinia_mendensis	1	0	0	Lopardo, L., & Ramirez, M. J. (2007). The combing of cribellar silk by the prithine Misionella mendensis, with notes on other filistatid spiders (Araneae: Filistatidae). American Museum Novitates, 2007(3563), 1-14.	cribellate triangles regularly spaced	Pikelinia mendensis	KY018232	KY017721	KY017089	KY016453	KY015875	KY015404
3. Synspermiata, Filistatidae, Hypochilidae	Hypochilidae	Hypochilus	thorelli	Hypochilidae_Hypochilus_thorelli	1	0	1	MJR, pers. obs., especially in freshly made webs; Fergusson, I. C. (1972). Natural history of the spider Hypochilus thorelli Marx (Hypochilidae). Psyche, 79(3), 179-199. Griswold, C. E., Ramirez, M. J., Coddington, J. A., & Platnick, N. I. (2005). Atlas of phylogenetic data for entelegyne spiders (Araneae: Araneomorphae: Entelegynae) with comments on their phylogeny. Proceedings of the California…	radial elements at the border of lampshade are regularly disposed	Hypochilus pococki		KY017756	KY017132	KY016493	KY015913	KY015437
3. Synspermiata, Filistatidae, Hypochilidae	Ochyroceratidae	Ochyrocera	sp	Ochyroceratidae_Ochyrocera_sp	1	1	0	this work; also Ochyrocera cachote, from Hormiga, G., Alvarez-Padilla, F., & Benjamin, S. P. (2007). First records of extant Hispaniolan spiders of the families Mysmenidae, Symphytognathidae, and Ochyroceratidae (Araneae), including a new species of Ochyrocera. American Museum Novitates, 2007(3577), 1-21.	parallel lines	Ochyrocera sp. MA184		KY017818	KY017224	KY016565	KY015992	KY015486
3. Synspermiata, Filistatidae, Hypochilidae	Pacullidae	Perania	nasuta	Pacullidae_Perania_nasuta	0	0	0	Schwendinger, P. J. (1989b). On three new armoured spiders (Araneae: Tetrablemmidae, Pacullinae) from Indonesia and Thailand. Revue Suisse de Zoologie 96: 571-582. Also personal observation, MJR	irregular	Perania nasuta		KY017836	KY017251	KY016594		KY015499
3. Synspermiata, Filistatidae, Hypochilidae	Pholcidae	Belisana	hormigai	Pholcidae_Belisana_hormigai	1	0	0	Huber, B. A., & Schaller, F. (2005). High species diversity, male-female coevolution, and metaphyly in Southeast Asian pholcid spiders: the case of Belisana Thorell 1898 (Araneae, Pholcidae). ZOOLOGICA 155: p. 1-126	regular modules with sticky silk	Belisana tambligan	MG269106	MG268764	MG268495	MG268200	MG267885	MG267633
3. Synspermiata, Filistatidae, Hypochilidae	Pholcidae	Modisimus	macaya	Pholcidae_Modisimus_macaya	0	0	0	Huber, B. A., Fischer, N., & Astrin, J. J. (2010). High level of endemism in Haiti's last remaining forests: a revision of Modisimus (Araneae: Pholcidae) on Hispaniola, using morphology and molecules. Zoological Journal of the Linnean Society, 158(2), 244-299.	irregular dome	Modisimus macaya		MG268671	MG268608		MG268022
3. Synspermiata, Filistatidae, Hypochilidae	Plectreuridae	Plectreurys	tristis	Plectreuridae_Plectreurys_tristis	0	0	0	Minch, E. W. (1977). Predatory behaviour in Plectreurys tristis (Araneae: Plectreuridae). Bull. Br. Arachnol. Soc, 4, 77-79.; Reiskind, J. (1965). Self-burying behavior in the genus Sicarius (Araneae, Sicariidae). Psyche: A Journal of Entomology, 72(3), 218-224.; Gertsch, W. J. (1958). The spider family Plectreuridae. American Museum Novitates 1920: 1-53. Also personal observation MJR		Plectreurys tristis	FJ607623	EF537090	FJ607546	FJ607511	KY016071	KY015535
3. Synspermiata, Filistatidae, Hypochilidae	Psilodercidae	Althepus	stonei	Psilodercidae_Althepus_stonei	1	1	0	this work, and Hormiga, G., Alvarez-Padilla, F., & Benjamin, S. P. (2007). First records of extant Hispaniolan spiders of the families Mysmenidae, Symphytognathidae, and Ochyroceratidae (Araneae), including a new species of Ochyrocera. American Museum Novitates, 2007(3577), 1-21.	parallel lines	Althepus christae	MH382200	MH356902	MH357190	MH357036	MH382460
3. Synspermiata, Filistatidae, Hypochilidae	Scytodidae	Scytodes	globula	Scytodidae_Scytodes_globula	0	0	0	personal observation MJR	irregular web	Scytodes thoracica			JN816867	JN816653	JN816436
3. Synspermiata, Filistatidae, Hypochilidae	Segestriidae	Ariadna	bicolor	Segestriidae_Ariadna_bicolor	1	0	1	Comstock, J. H. (1940). The spider book, revised and edited by W. J. Gertsch. Cornell Univ. Press Ithaca, 727 pp.	radial lines from tube, regularly spaced (as in Ariadna - see also Ariadna sp. in Griswold, C. E., M. J. Ramírez, J. Coddington, and N. Platnick. 2005. Atlas of phylogenetic data for entelegyne spiders (Araneae: Araneomorphae: Entelegynae) with comments on their phylogeny. Proceedings of the California Academy of Sciences, 4th Series, 56, Supplement II, pp. 1–324.)	Ariadna insidiatrix		KY017904	KY017342	KY016689	KY016103	KY015557
3. Synspermiata, Filistatidae, Hypochilidae	Segestriidae	Ariadna	mollis	Segestriidae_Ariadna_mollis	0	0	0	Grismado, C. J. & Izquierdo, M. A. (2014). Dysderoidea. In: Roig-Juñent, S., Claps, L.E. & J.J. Morrone (eds.) Biodiversidad de Artrópodos Argentinos, vol. 3. Sociedad Entomológica Argentina, pp. 151-166.	tube opening with dense silk, not regularly arranged	Ariadna boesenbergi	KY018416	KY017903	KY017341	KY016688	KY016102	KY015556
3. Synspermiata, Filistatidae, Hypochilidae	Segestriidae	Segestria	florentina	Segestriidae_Segestria_florentina	1	0	1	Grismado, C. J., M. A. Izquierdo & M. J. Ramírez. 2014. Araneae: Taxonomía, diversidad y clave de identificación de familias de la Argentina. “Biodiversidad de Artrópodos Argentinos, Vol. 3” (Editores: Claps, L. E.; G. Debandi & S. Roig-Juñent), pp. 55–93.	radial lines from tube, regularly spaced	Segestria senoculata	MN706523	KY017905	KY017343	KY016690	KY016104	KY015558
3. Synspermiata, Filistatidae, Hypochilidae	Sicariidae	Loxosceles	laeta	Sicariidae_Loxosceles_laeta	0	0	0	Magalhães, I. L. F., Ravelo, A. M., Scioscia, C. L., Peretti, A. V., Michalik, P., & Ramírez, M. J. (2017). Recluse spiders produce flattened silk rapidly using a highly modified, self‐sufficient spinning apparatus. Journal of Zoology, 303(1), 27-35.	irregular	Loxosceles rufescens	KF716987	FJ986188	KY017352	KY016698	KY016112	KY015564
3. Synspermiata, Filistatidae, Hypochilidae	Telemidae	Telema	tenella	Telemidae_Telema_tenella	1	1	0	this work	parallel lines	Telema tenella	MN706510.1		KJ471380	KJ471292	KJ471118
3. Synspermiata, Filistatidae, Hypochilidae	Tetrablemmidae	Indicoblemma	monticola	Tetrablemmidae_Indicoblemma_monticola	0	0	0	Burger, M., Jacob, A., & Kropf, C. (2006). Copulatory behavior and web of Indicoblemma lannaianum from Thailand (Arachnida, Araneae, Tetrablemmidae). The Journal of Arachnology, 34(1), 176-185.	irregular	Indicoblemma monticola	KY018450	KY017948	KY017390	KY016731	KY016140	KY015594
3. Synspermiata, Filistatidae, Hypochilidae	Trogloraptoridae	Trogloraptor	marchingtoni	Trogloraptoridae_Trogloraptor_marchingtoni	0	0	0	Griswold, C. E., Audisio, T. & Ledford, J. M. (2012). An extraordinary new family of spiders from caves in the Pacific Northwest (Araneae, Trogloraptoridae, new family). ZooKeys 215: 77-102.; Platnick, N. I. (2020) Spiders of the World: A Natural History. Ivy Press, Lewis, UK, 240 pp.	irregular sheet	Trogloraptor marchingtoni	KY018527	KY018033	KY017483	KY016823
4. Austrochiloidea, Leptonetidae	Austrochilidae	Austrochilus	forsteri	Austrochilidae_Austrochilus_forsteri	0	0	0	Lopardo, L., Ramírez, M. J., Grismado, C., & Compagnucci, L. A. (2004). Web building behavior and the phylogeny of austrochiline spiders. The Journal of Arachnology, 32(1), 42-54.	spaced sheet made of irregular mesh	Austrochilus forsteri	KY018127	KY017597	KY016942	KY016329	KY015753	KY015317
4. Austrochiloidea, Leptonetidae	Gradungulidae	Hickmania	troglodytes	Gradungulidae_Hickmania_troglodytes	0	0	0	Ramírez, M. J., & Michalik, P. (2019). Web-building behavior of the odd-clawed spider Progradungula otwayensis (Araneae: Gradungulidae) and implications for the evolution of combing behavior in spiders. The Journal of Arachnology, 47(3), 299-309.	irregular sheet	Hickmania troglodytes	KY018130	KY017601	KY016945	KY016333	KY015757	KY015320
4. Austrochiloidea, Leptonetidae	Gradungulidae	Progradungula	otwayensis	Gradungulidae_Progradungula_otwayensis	1	0	0	Ramírez, M. J., & Michalik, P. (2019). Web-building behavior of the odd-clawed spider Progradungula otwayensis (Araneae: Gradungulidae) and implications for the evolution of combing behavior in spiders. The Journal of Arachnology, 47(3), 299-309.	cribellate threads regularly disposed in ladder	Macrogradungula moonya	KY018250	KY017742	KY017114	KY016478	KY015898	KY015425	Macrogradungula moonya builds a similar web as Progradungula (Forster et al. 1987)
4. Austrochiloidea, Leptonetidae	Leptonetidae	Calileptoneta	helferi	Leptonetidae_Calileptoneta_helferi	1	1	0	this work	diamonds	Calileptoneta helferi	JN378239	JN378140	JN378344
4. Austrochiloidea, Leptonetidae	Leptonetidae	Sulcia	sp	Leptonetidae_Sulcia_sp	1	1	0	this work	diamonds or parallel lines	Cataleptoneta aesculapii	MT995793	MT987955		MT968640			Sulcia and Cataleptoneta are members of the Paraleptoneta group (Ledford et al. 2021)
5. grade Eresidae, Nicodamoidea	Eresidae	Stegodyphus	lineatus	Eresidae_Stegodyphus_lineatus	1	0	0	Miller, J. A., Griswold, C. E., Scharff, N., Řezáč, M., Szűts, T. & Marhabaie, M. (2012). The velvet spiders: an atlas of the Eresidae (Arachnida, Araneae). ZooKeys 195: 1-144.; Wiehle, H. (1931). Neue beiträge zur kenntnis des Fanggewebes der Spinnen aus den familien argiopidae, uloboridae und theridiidae. Zeitschrift für Morphologie und Ökologie der Tiere, 22: 349-400.	ladder-like modules more regularly disposed, visible in freshly built webs (Wiehle 1931; Peters, 1987)	Stegodyphus mimosarum	FJ949054	DQ973160	FJ948977	FJ948893	DQ973147
5. grade Eresidae, Nicodamoidea	Megadictynidae	Megadictyna	thilenii	Megadictynidae_Megadictyna_thilenii	0	0	0	personal observation, MJR	irregular sheet	Megadictyna thilenii	KY018298	KY017789	KY017183	KY016542	KY015956
6. Araneoidea	Anapidae	Crassanapis	cekalovici	Anapidae_Crassanapis_cekalovici	1	1	1	Ramírez, M. J., Lopardo, L., & Platnick, N. I. (2004). Notes on Chilean anapids and their webs. American Museum Novitates, 2004(3428), 1-13.	orbweb	Crassanapis cekalovici	KY018099	KY017566	KY016905	KY016287	KY015718
6. Araneoidea	Araneidae	Araneus	diadematus	Araneidae_Araneus_diadematus	1	1	1	Rhisiart, A. A., & Vollrath, F. (1994). Design features of the orb web of the spider, Araneus diadematus. Behavioral Ecology, 5(3), 280-287.; Zschokke, S., & Vollrath, F. (1995). Web construction patterns in a range of orb-weaving spiders (Araneae). European Journal of Entomology, 92(3), 523-541.	orbweb	Araneus diadematus	KY018113	KY017584	KY016926	KY016315	KY015735	KY015302
6. Araneoidea	Cyatholipidae	Tekelloides	flavonotatus	Cyatholipidae_Tekelloides_flavonotatus	0	0	0	Forster, R. R. (1988). The spiders of New Zealand: Part VI. Family Cyatholipidae. Otago Museum Bulletin 6: 7-34.		Tekelloides sp. CG242		KY017650	KY017002	KY016380		KY015348
6. Araneoidea	Linyphiidae	Linyphia	triangularis	Linyphiidae_Linyphia_triangularis	0	0	0	Benjamin, S. P., & Zschokke, S. (2004). Homology, behaviour and spider webs: web construction behaviour of Linyphia hortensis and L. triangularis (Araneae: Linyphiidae) and its evolutionary significance. Journal of Evolutionary Biology, 17(1), 120-130.; Bellmann, H. (2010). Der Kosmos Spinnenfuhrer. Franck-Kosmos, Stuttgart, 429 pp.; Roberts, M. J. (1995). Collins Field Guide: Spiders of Britain …	irregular sheet	Linyphia triangularis	AY078702	FR775771	EU153170	EU003390	EU333943	EU003239
6. Araneoidea	Mysmenidae	Mysmena	tasmaniae	Mysmenidae_Mysmena_tasmaniae	1	1	1	Lopardo, L., & Hormiga, G. (2015). Out of the twilight zone: phylogeny and evolutionary morphology of the orb-weaving spider family Mysmenidae, with a focus on spinneret spigot morphology in symphytognathoids (Araneae, Araneoidea). Zoological Journal of the Linnean Society, 173(3), 527-786.	3D orb	Mysmena tasmaniae	HM030440	HM030434	HM030424	HM030414
6. Araneoidea	Nesticidae	Eidmannella	pallida	Nesticidae_Eidmannella_pallida	1	1	0	Coddington 1989	gumfoot lines regularly spaced	Eidmannella pallida	KY018324	KY017812	KY017218	KY016559	KY015987
6. Araneoidea	Nesticidae	Gaucelmus	calidus	Nesticidae_Gaucelmus_calidus	0	0	0	Eberhard et al 2008	gumfoot lines not regularly spaced	Gaucelmus augustinus	KY018325	KY017813	KY017219	KY016560	KY015988	KY015483
6. Araneoidea	Physoglenidae	Physoglenes	sp	Physoglenidae_Physoglenes_sp	0	0	0	Dimitrov, D., Benavides, L. R., Arnedo, M. A., Giribet, G., Griswold, C. E., Scharff, N., & Hormiga, G. (2017). Rounding up the usual suspects: A standard target‐gene approach for resolving the interfamilial phylogenetic relationships of ecribellate orb‐weaving spiders with a new family‐rank classification (Araneae, Araneoidea). Cladistics, 33(3), 221-250.	irregular sheet	Physoglenes sp. IZ138079 ch GH1214	KM486514		KM486400	KM486189	KM486327	KM486258
6. Araneoidea	Pimoidae	Pimoa	altioculata	Pimoidae_Pimoa_altioculata	0	0	0	Hormiga, G. (1994). A revision and cladistic analysis of the spider family Pimoidae (Araneoidea: Araneae). Smithsonian Contributions to Zoology 549: 1-104.	irregular sheet	Pimoa altioculata	KC849060	KC849104	KC849019	KC848947	KC849144	KC848939
6. Araneoidea	Symphytognathidae	Patu	sp	Symphytognathidae_Patu_sp	1	1	1	Hormiga, G., Alvarez-Padilla, F., & Benjamin, S. P. (2007). First records of extant Hispaniolan spiders of the families Mysmenidae, Symphytognathidae, and Ochyroceratidae (Araneae), including a new species of Ochyrocera. American Museum Novitates, 2007(3577), 1-21.; Griswold, C. E., & Yan, H. M. (2003). On the egg-guarding behavior of a Chinese symphytognathid spider of the genus Patu Marples, 19…	orb web	Patu sp. ch IZ144083	GU456960	GU456908			GU456755
6. Araneoidea	Synotaxidae	Synotaxus	ecuadorensis	Synotaxidae_Synotaxus_ecuadorensis	0	0	0	Eberhard 2020: fig. 5.3	non repetitive modules	Synotaxus sp. LB-2014b		KM486468	KM486408	KM486197	KM486333	KM486262
6. Araneoidea	Synotaxidae	Synotaxus	turbinatus	Synotaxidae_Synotaxus_turbinatus	1	1	0	Eberhard 2020: fig. 5.3	repetitive rectangular modules	Synotaxus sp. CG260	KY018449	KY017946	KY017388	KY016729	KY016138	KY015592
6. Araneoidea	Tetragnathidae	Tetragnatha	mandibulata	Tetragnathidae_Tetragnatha_mandibulata	1	1	1	Álvarez-Padilla, F. & Hormiga, G. (2011). Morphological and phylogenetic atlas of the orb-weaving spider family Tetragnathidae (Araneae: Araneoidea). Zoological Journal of the Linnean Society 162(4): 713-879.	orb web	Tetragnatha versicolor	FJ525336	FJ525317	EU003429	FJ525387	FJ525350	EU003246
6. Araneoidea	Theridiidae	Achaearanea	nigrovittata	Theridiidae_Achaearanea_nigrovittata	0	0	0	Eberhard, W. G., Agnarsson, I., & Levi, H. W. (2008). Web forms and the phylogeny of theridiid spiders (Araneae: Theridiidae): chaos from order. Systematics and biodiversity, 6(4), 415.	Central mesh and radial gumfoot lines.	Achaearanea trapezoidalis		EF449595	MK957272		MK957732
6. Araneoidea	Theridiidae	Achaearanea	sp	Theridiidae_Achaearanea_sp	1	1	0	Eberhard 2020: fig. 5.16	Widely and regularly spaced parallel lines between borders of curled leaf.	Achaearanea sp. WAMT79999			EU302971	EU302923
6. Araneoidea	Theridiidae	Chrosiothes	portalensis	Theridiidae_Chrosiothes_portalensis	1	0	0	Eberhard, W. G., Agnarsson, I., & Levi, H. W. (2008). Web forms and the phylogeny of theridiid spiders (Araneae: Theridiidae): chaos from order. Systematics and biodiversity, 6(4), 415.	repeated polygons	Chrosiothes cf. jocosus MS109	AY230995	AY231035	AY231092	AY230903	AY230959
6. Araneoidea	Theridiidae	Latrodectus	geometricus	Theridiidae_Latrodectus_geometricus	0	0	0	Eberhard, W. G., Agnarsson, I., & Levi, H. W. (2008). Web forms and the phylogeny of theridiid spiders (Araneae: Theridiidae): chaos from order. Systematics and biodiversity, 6(4), 415.	gumfoots, irregularly spaced	Latrodectus hesperus	FJ607605	KY017971	KY017419	KY016759	FJ607456	KY015615
6. Araneoidea	Theridiidae	Theridion	evexum	Theridiidae_Theridion_evexum	0	0	0	Barrantes, G., & Weng, J. L. (2007). Natural history, courtship, feeding behaviour and parasites of Theridion evexum (Araneae: Theridiidae). Arachnology, 14: 61-65.	Loose mesh and long sticky lines below retreat in a leaf.	Theridion nigroannulatum	EF050369	EF050324	MK957477	EF458147	MK957914
6. Araneoidea	Theridiidae	Theridion	hispidum	Theridiidae_Theridion_hispidum	1	0	0	Eberhard, W. G., Agnarsson, I., & Levi, H. W. (2008). Web forms and the phylogeny of theridiid spiders (Araneae: Theridiidae): chaos from order. Systematics and biodiversity, 6(4), 415.	Regular hexagonal cells.	Theridion calcynatum	EF050372	EF050322	EF050262	EF050204
6. Araneoidea	Theridiidae	Thwaitesia	sp	Theridiidae_Thwaitesia_sp	0	0	0	Agnarsson, I. (2004). Morphological phylogeny of cobweb spiders and their relatives (Araneae, Araneoidea, Theridiidae). Zoological journal of the Linnean Society, 141: 447-626.	Few, presumably nonsticky lines	Thwaitesia_sp	AY231018	AY231065	AY231113	AY230934	AY230980
6. Araneoidea	Theridiosomatidae	Epeirotypus	chavarria	Theridiosomatidae_Epeirotypus_chavarria	1	1	1	Coddington, J. A. (1986). The genera of the spider family Theridiosomatidae. Smithsonian contributions to zoology. 422.	orb web	Theridiosomatidae_Epeirotypus_chavarria	HM030438	HM030431	HM030420	HM030410	HM030402	HM030396
7. grade Ulooridae, Deinopidae, Oecobiidae, Hersiliidae	Deinopidae	Deinopis	spinosa	Deinopidae_Deinopis_spinosa	1	1	1	Coddington, J., & Sobrevila, C. (1987). Web manipulation and two stereotyped attack behaviors in the ogre-faced spider Deinopis spinosus Marx (Araneae, Deinopidae). Journal of Arachnology, 213-225.	regularly spaced cribellar threads	Deinopis spinosa	FJ525337	KY017668	KY017020	KY016396	KY015818	KY015360
7. grade Ulooridae, Deinopidae, Oecobiidae, Hersiliidae	Hersiliidae	Hersilia	sp	Hersiliidae_Hersilia_sp	1	0	1	see Eberhard (2020: fig. 9.1)	regularly spaced radii	Hersilia sericea	KY018255	KY017746	KY017119	KY016484	KY015903	KY015429
7. grade Ulooridae, Deinopidae, Oecobiidae, Hersiliidae	Oecobiidae	Oecobius	concinnus	Oecobiidae_Oecobius_concinnus	1	1	1	Solano-Brenes, D., Muniz, D. G., Sandoval, L., Alvarado-Rodríguez, O., & Barrantes, G. (2022). Web building behavior in a wall spider (Oecobiidae) suggests a close relationship with orb-weavers. Ethology Ecology & Evolution, 1-23.	regularly dosposed radii and orb-like cribellate threads	Oecobius sp. TAB-2009		FJ607579	FJ607540	FJ607505	FJ607466
7. grade Ulooridae, Deinopidae, Oecobiidae, Hersiliidae	Uloboridae	Uloborus	diversus	Uloboridae_Uloborus_diversus	1	1	1	Eberhard, W. G. (1972). The web of Uloborus diversus (Araneae: Uloboridae). Journal of Zoology, 166(4), 417-465.; Eberhard, W. G. (1973). Stabilimenta on the webs of Uloborus diversus (Araneae: Uloboridae) and other spiders. Journal of Zoology, 171(3), 367-384.; Eberhard, W. G. (1971). Senile web patterns in Uloborus diversus (Araneae: Uloboridae). Developmental Psychobiology: The Journal of the …	orb web	Uloborus glomosus	EU003340	HQ979221	KY017495	KY016833		KY015664
8. RTA clade, Phyxelididae, Titanoecidae	Agelenidae	Tegenaria	domestica	Agelenidae_Tegenaria_domestica	0	0	0	Comstock, J. H. (1940). The spider book, revised and edited by W. J. Gertsch. Cornell Univ. Press Ithaca, 727 pp.	dense sheet made of irregular mesh	Tegenaria domestica	DQ628648	GU682888	AY633852	DQ628719	DQ628566
8. RTA clade, Phyxelididae, Titanoecidae	Amaurobiidae	Amaurobius	fenestralis	Amaurobiidae_Amaurobius_fenestralis	0	0	0	Wunderlich, J. (1982). Mitteleuropäische spinnen (Araneae) der baumrinde. Zeitschrift für angewandte Entomologie, 94(1‐5), 9-21.; Kim, K. W., Roland, C., & Horel, A. (2000). Functional value of matriphagy in the spider Amaurobius ferox. Ethology, 106(8), 729-742.	funnel made of irregular mesh	Amaurobius similis	KY018089	KY017551	KY016887	KY016269	KY015703	KY015271
8. RTA clade, Phyxelididae, Titanoecidae	Cybaeidae	Cybaeus	mosanensis	Cybaeidae_Cybaeus_mosanensis	0	0	0	Namkung, J. (2003). The Spiders of Korea, 2nd. ed. Kyo-Hak Publishing Co., Seoul, 648 pp.	funnel web beneath stones or in leaf litter	Cybaeus giganteus	KY018168	KY017653	KY017005	KY016383	KY015803	KY015351
8. RTA clade, Phyxelididae, Titanoecidae	Desidae	Cambridgea	foliata	Desidae_Cambridgea_foliata	0	0	0	Wolff JO, GB Paterno, D Liprandi, MJ Ramírez, F Bosia, A van der Meijden, P Michalik, HM Smith, B Jones, AM Ravelo, N Pugno, ME Herberstein (2019). Evolution of aerial spider webs coincided with repeated structural optimization of silk anchorages. Evolution, 73: 2122–2134.	Irregular sheet and upper tangle	Cambridgea sp. CG97	KY018188	KY017679	KY017030	KY016406	KY015827	KY015367
8. RTA clade, Phyxelididae, Titanoecidae	Desidae	Corasoides	terania	Desidae_Corasoides_terania	1	1	0	Humphrey M. 2021. Observations on the natural history of the platform-weaving spiders, genus Corasoides Butler (Araneae: Desidae). The Australian Entomologist 48: 75–96. Butler LSG. 1929. Studies in Victorian spiders. No. 1. Proceedings of the Royal Society of Victoria (N.S.) 42: 41–52.	Platform with regular squared mesh	Corasoides sp. CG294	KY018191	KY017682	KY017033	KY016409	KY015830	KY015370
8. RTA clade, Phyxelididae, Titanoecidae	Desidae	Paramatachia	tubicola	Desidae_Paramatachia_tubicola	1	0	0	Hickman 1967; Jonas Wolff, personal observation	cribellate silk regularly spaced in squared zig-zags	Paramatachia sp. CG277	KY018205	KY017694	KY017047	KY016423	KY015839	KY015383
8. RTA clade, Phyxelididae, Titanoecidae	Dictynidae	Emblyna	sp	Dictynidae_Emblyna_sp	1	0	0	Eberhard, W. G. (2019). Leaf webs of Emblyna sp. and Mallos hesperius (Araneae: Dictynidae). Arachnology, 18(3), 260-269.	regular zig-zag of cribellate silk; regular zig-zag pattern modules occur in all core Dictynidae - but often they can only be seen at the edge in areas that are freshly spun, therefore they are often not reported	Emblyna annulipes	MN590122	KT705497	MN590093	MN590067
8. RTA clade, Phyxelididae, Titanoecidae	Hahniidae	Neoantistea	riparia	Hahniidae_Neoantistea_riparia	0	0	0	Eberhard, W. G. (2018). The Webs of Neoantistea riparia (Araneae: Hahniidae): Are Dew Drops Helpful in Prey Capture?. Arachnology, 17(9), 485-490.	irregular sheet	Neoantistea agilis	DQ628644	HQ979361	DQ628678	DQ628714+DQ628751
8. RTA clade, Phyxelididae, Titanoecidae	Lycosidae	Aglaoctenus	castaneus	Lycosidae_Aglaoctenus_castaneus	0	0	0	Eberhard, W. G., & Hazzi, N. A. (2017). Web building and prey wrapping behavior of Aglaoctenus castaneus (Araneae: Lycosidae: Sosippinae). The Journal of Arachnology, 45(2), 177-197.	irregular	Aglaoctenus lagotis	KY190275	KX942425	KY190291		KY190241	DQ019753
8. RTA clade, Phyxelididae, Titanoecidae	Oxyopidae	Tapinillus	longipes	Oxyopidae_Tapinillus_longipes	0	0	0	Griswold, C. E. (1983). Tapinillus longipes (Taczanowski), a web-building lynx spider from the American tropics (Araneae: Oxyopidae). Journal of natural history, 17(6), 979-985.	irregular	Tapinillus sp. PS202	KY018338	KY017833	KY017247	KY016590	KY016014
8. RTA clade, Phyxelididae, Titanoecidae	Phyxelididae	Ambohima	sublima	Phyxelididae_Ambohima_sublima	0	0	0	Griswold, C. E., Wood, H. M. & Carmichael, A. D. (2012). The lace web spiders (Araneae, Phyxelididae) of Madagascar: phylogeny, biogeography and taxonomy. Zoological Journal of the Linnean Society 164(4): 728-810.	irregular sheet web	Ambohima ranohira	KY018369	KY017863	KY017284	KY016629	KY016052	KY015519
8. RTA clade, Phyxelididae, Titanoecidae	Phyxelididae	Xevioso	orthomeles	Phyxelididae_Xevioso_orthomeles	1	0	0	Griswold, C. E., Ramirez, M. J., Coddington, J. A., & Platnick, N. I. (2005). Atlas of phylogenetic data for entelegyne spiders (Araneae: Araneomorphae: Entelegynae) with comments on their phylogeny. Proceedings of the California Academy of Sciences.	pairs of parallel cribellate threads; there are Phyxelididae with regular web patterns, e.g. Vidole (see Griswold et al., 2005)	Xevioso kulufa	JF411124	JF411084	JF411189	JF411153
8. RTA clade, Phyxelididae, Titanoecidae	Pisauridae	Architis	sp	Pisauridae_Architis_sp	0	0	0	Eberhard 2020: fig. 1.3c	irregular	Architis capricorna ch. brasiliensis	MK524676	KM225094	KM225040
8. RTA clade, Phyxelididae, Titanoecidae	Pisauridae	Thaumasia	sp	Pisauridae_Thaumasia_sp	1	0	1	Eberhard 2007	regularly spaced radii	Thaumasia velox	MK524702	OM589160	MK524630	KY190271	KY190254	KY190237
8. RTA clade, Phyxelididae, Titanoecidae	Psechridae	Fecenia	protensa	Psechridae_Fecenia_protensa	1	1	1	Tan, J. C. H., Koh, J. K. H. & Ang, C. S. P. (2018). New record of a pseudo-orb weaver, Fecenia ochracea (Doleschall, 1859) in Singapore (Araneae: Psechridae). Nature in Singapore 11: 15-26.; Zschokke, S., & Vollrath, F. (1995). Web construction patterns in a range of orb-weaving spiders (Araneae). European Journal of Entomology, 92(3), 523-541.; Agnarsson, I., Gregorič, M., Blackledge, T. A., & …	pseudo orb, regularly spaced cribellate threads	Fecenia sp. MR409	KY018393	KY017888	KY017317	KY016665	KY016081	KY015541
8. RTA clade, Phyxelididae, Titanoecidae	Psechridae	Psechrus	senoculatus	Psechridae_Psechrus_senoculatus	0	0	0	Bayer, S. (2012). The lace-sheet-weavers--a long story (Araneae: Psechridae: Psechrus). Zootaxa 3379: 1-170.; Zschokke, S., & Vollrath, F. (1995). Web construction patterns in a range of orb-weaving spiders (Araneae). European Journal of Entomology, 92(3), 523-541.; Agnarsson, I., Gregorič, M., Blackledge, T. A., & Kuntner, M. (2013). The phylogenetic placement of Psechridae within Entelegynae an…	irregular sheet	Psechrus senoculatus		JX137148	AY671970	AY671969	DQ176040	DQ200052
8. RTA clade, Phyxelididae, Titanoecidae	Salticidae	Portia	fimbriata	Salticidae_Portia_fimbriata	0	0	0	Jackson, R. R. (1986). Web building, predatory versatility, and the evolution of the Salticidae. Pages 232–268 in W. A. Shear, ed. Spiders: Webs, Behavior, and Evolution. Stanford University Press, Stanford, CA.	irregular	Portia sp. SP32	KY018411	KY017899	KY017334	KY016681	KY016098	KY015553
8. RTA clade, Phyxelididae, Titanoecidae	Stiphidiidae	Stiphidion	facetum	Stiphidiidae_Stiphidion_facetum	1	0	1	Jonas Wolff, personal observation	radial lines from tubular retreat, regularly spaced	Stiphidion facetum	KY018447	KY017943	KY017385	KY016726	KY016135	KY015590
8. RTA clade, Phyxelididae, Titanoecidae	Titanoecidae	Goeldia	sp	Titanoecidae_Goeldia_sp	0	0	0	Griswold, C. E., Ramirez, M. J., Coddington, J. A., & Platnick, N. I. (2005). Atlas of phylogenetic data for entelegyne spiders (Araneae: Araneomorphae: Entelegynae) with comments on their phylogeny. Proceedings of the California Academy of Sciences.	irregular sheet	Goeldia sp. CG59		KY018007		KY016794	KY016192	KY015642
8. RTA clade, Phyxelididae, Titanoecidae	Titanoecidae	Titanoeca	albomaculata	Titanoecidae_Titanoeca_albomaculata	1	0	0	Szlep, R. 1966. Evolution of the web spinning activities: the web spinning in Titanoeca albomaculata Luc. (Araneae, Amaurobidae). Israel Journal of Zoology 15: 83–88.	regular zig-zags of cribellate silk	Titanoeca sp. CG64		KY018010	KY017457	KY016797	KY016195	KY015644
8. RTA clade, Phyxelididae, Titanoecidae	Zoropsidae	Tengella	radiata	Zoropsidae_Tengella_radiata	0	0	0	Barrantes, G., & Madrigal-Brenes, R. (2008). Ontogenetic changes in web architecture and growth rate of Tengella radiata (Araneae, Tengellidae). The Journal of Arachnology, 36(3), 545-551.	irregular sheet	Tengella radiata	KY018565	KY018076	KY017537	KY016873	KY016257	KY015689

## Sheet: OrbFamilies
Number	Family	Genera	Species	contains true orb weavers
1	Actinopodidae	3	118
2	Agelenidae	90	1361
3	Amaurobiidae	50	283
4	Anamidae	10	109
5	Anapidae	58	232	yes
6	Antrodiaetidae	4	37
7	Anyphaenidae	57	614
8	Araneidae	180	3090	yes
9	Archaeidae	5	90
10	Archoleptonetidae	2	8
11	Arkyidae	2	38
12	Atracidae	3	36
13	Atypidae	3	54
14	Austrochilidae	2	9
15	Barychelidae	40	282
16	Bemmeridae	4	47
17	Caponiidae	19	131
18	Cheiracanthiidae	14	363
19	Cithaeronidae	2	9
20	Clubionidae	19	661
21	Corinnidae	73	820
22	Ctenidae	48	526
23	Ctenizidae	2	5
24	Cyatholipidae	23	58
25	Cybaeidae	20	298
26	Cycloctenidae	8	80
27	Cyrtaucheniidae	6	93
28	Deinopidae	3	67	yes
29	Desidae	60	296
30	Dictynidae	52	470
31	Diguetidae	2	15
32	Dipluridae	7	94
33	Drymusidae	2	17
34	Dysderidae	25	589
35	Entypesidae	6	42
36	Eresidae	9	102
37	Euagridae	14	87
38	Euctenizidae	8	77
39	Filistatidae	19	186
40	Gallieniellidae	5	41
41	Gnaphosidae	145	2411
42	Gradungulidae	8	17
43	Hahniidae	24	355
44	Halonoproctidae	6	128
45	Hersiliidae	16	183
46	Hexathelidae	7	45
47	Hexurellidae	1	4
48	Homalonychidae	1	2
49	Huttoniidae	1	1
50	Hypochilidae	2	32
51	Idiopidae	23	437
52	Ischnothelidae	5	26
53	Lamponidae	23	192
54	Leptonetidae	21	367
55	Linyphiidae	622	4716
56	Liocranidae	34	304
57	Liphistiidae	8	154
58	Lycosidae	126	2441
59	Macrothelidae	1	45
60	Malkaridae	13	57
61	Mecicobothriidae	1	2
62	Mecysmaucheniidae	7	25
63	Megadictynidae	2	2
64	Megahexuridae	1	1
65	Microhexuridae	1	2
66	Microstigmatidae	11	38
67	Migidae	11	102
68	Mimetidae	8	159
69	Miturgidae	29	141
70	Myrmecicultoridae	1	1
71	Mysmenidae	14	158	yes
72	Nemesiidae	10	142
73	Nesticidae	16	280
74	Nicodamidae	7	27
75	Ochyroceratidae	10	172
76	Oecobiidae	6	120
77	Oonopidae	115	1888
78	Orsolobidae	30	188
79	Oxyopidae	9	443
80	Pacullidae	4	38
81	Palpimanidae	20	161
82	Paratropididae	4	16
83	Penestomidae	1	9
84	Periegopidae	1	3
85	Philodromidae	31	538
86	Pholcidae	96	1850
87	Phrurolithidae	17	255
88	Physoglenidae	13	72
89	Phyxelididae	14	66
90	Pimoidae	2	85
91	Pisauridae	51	354
92	Plectreuridae	2	31
93	Porrhothelidae	1	5
94	Prodidomidae	23	191
95	Psechridae	2	61
96	Psilodercidae	11	224
97	Pycnothelidae	15	137
98	Rhytidicolidae	2	14
99	Salticidae	662	6393
100	Scytodidae	4	241
101	Segestriidae	5	142
102	Selenopidae	9	261
103	Senoculidae	1	31
104	Sicariidae	3	171
105	Sparassidae	89	1298
106	Stasimopidae	1	47
107	Stenochilidae	2	13
108	Stiphidiidae	20	125
109	Symphytognathidae	10	98	yes
110	Synaphridae	3	13
111	Synotaxidae	1	11
112	Telemidae	14	98
113	Tetrablemmidae	27	150
114	Tetragnathidae	46	982	yes
115	Theraphosidae	154	1034
116	Theridiidae	125	2538
117	Theridiosomatidae	19	133	yes
118	Thomisidae	171	2154
119	Titanoecidae	5	55
120	Toxopidae	14	82
121	Trachelidae	20	254
122	Trachycosmidae	20	148
123	Trechaleidae	17	132
124	Trochanteriidae	6	50
125	Trogloraptoridae	1	1
126	Udubidae	4	15
127	Uloboridae	19	290	yes
128	Viridasiidae	3	14
129	Xenoctenidae	4	33
130	Zodariidae	87	1211
131	Zoropsidae	27	183
